# Supplementary material for: ILK Deletion Protects Against Chronic Kidney Disease-Associated Vascular Damage
Source: Int J Mol Sci. 2025 Dec 24;27(1):215. doi: 10.3390/ijms27010215 (PMC12785976; doi:10.3390/ijms27010215)
Supplement: Supplementary file 1 [file ijms-27-00215-s001.zip]

Archive with 1 entries (1 files):
- ijms-4032367-supplementary.pdf
